# Supplementary material for: Improving wheat seedling quality through deep ploughing and soil compaction at sowing in lime concretion black soil
Source: PLoS One. 2023 Jul 11;18(7):e0288459. doi: 10.1371/journal.pone.0288459 (PMC10335653; doi:10.1371/journal.pone.0288459)
Supplement: S1 File — ANOVA for tillage depth and soil moisture content (SMC) among different tillage methods at seedling stage in winter wheat is based on this dataset. (XLSX) [file pone.0288459.s001.xlsx]

## Sheet: Tillage depth and soil moisture
	Title: Effect of different tillage methods on tillage depth and soil moisture content (SMC) at seedling stage in winter wheat.
	Year	Treatment	Repeat	Tillage depth (cm)	SWC before sowing (%)	SWC at seedling stage (%)
	2017-2018	RT	R1	13.38	22.2046	13.5976
		RT	R2	13.58	22.0107	13.9082
		RT	R3	13.36	21.6841	14.5869
				13.44	21.9665	14.0309
		RCT	R1	9.58	22.1299	17.1921
		RCT	R2	9.54	21.8175	15.4201
		RCT	R3	9.48	21.9215	17.8828
				9.53333	21.9563	16.8317
		PT	R1	23.68	22.2793	16.6997
		PT	R2	23.7	21.8769	17.6886
		PT	R3	23.54	22.0554	17.2058
				23.64	22.0705	17.198
		PCT	R1	19.38	21.8324	18.5818
		PCT	R2	19.28	21.9363	18.5536
		PCT	R3	19.32	22.3391	18.5958
				19.3267	22.0359	18.5771
	Year	Treatment	Repeat	Tillage depth (cm)	SWC before sowing (%)	SWC at seedling stage (%)
	2018-2019	RT	R1	13.42	17.8689	11.2842
		RT	R2	13.58	17.495	12.0323
		RT	R3	13.54	16.877	11.0864
				13.5133	17.4137	11.4676
		RCT	R1	9.56	17.5641	15.0086
		RCT	R2	9.58	16.7542	14.8501
		RCT	R3	9.62	17.9523	14.3641
				9.58667	17.4236	14.741
		PT	R1	23.66	17.495	13.688
		PT	R2	23.68	17.8134	14.2335
		PT	R3	23.58	17.5503	14.0901
				23.64	17.6195	14.0039
		PCT	R1	19.44	17.5917	17.2196
		PCT	R2	19.32	17.2058	17.3296
		PCT	R3	19.36	17.7024	16.6589
				19.3733	17.5	17.0693

## Sheet: Table1
	Table1 Effect of different tillage methods on tillage depth and soil moisture content (SMC) at seedling stage in winter wheat.
	Year	Treatment	Tillage depth / cm	SMC before sowing / %	SMC at seedling stage / %
	2017-18	RT	13.4 c	22.0 a	14.0 c
		RCT	9.53 d	22.0 a	16.8 b
		PT	23.6 a	22.1 a	17.2 b
		PCT	19.3 b	22.0 a	18.6 a
	2018-19	RT	13.5 c	17.4 a	11.5 d
		RCT	9.6 d	17.4 a	14.7 b
		PT	23.6 a	17.6 a	14.0 c
		PCT	19.4 b	17.5 a	17.1 a
	Analysis of variance
	F values	Y	NS	**	**
		T	**	NS	**
		C	NS	NS	**
		Y*T	NS	NS	NS
		Y*C	NS	NS	NS
		T*C	**	NS	NS
		Y*T*C	**	NS	NS
