# Supplementary material for: Improving wheat seedling quality through deep ploughing and soil compaction at sowing in lime concretion black soil
Source: PLoS One. 2023 Jul 11;18(7):e0288459. doi: 10.1371/journal.pone.0288459 (PMC10335653; doi:10.1371/journal.pone.0288459)
Supplement: S2 File — ANOVA for the seedling quantity among different tillage methods in winter wheat is based on this dataset. (XLSX) [file pone.0288459.s002.xlsx]

## Sheet: Seedling quality
	Title: Effect of different tillage methods on seeding quality at seedling stage.
	Year	Treatment	Repeat	Number of seedlings	Number of germination but in soil	No germination in soil	No. of germination exposed on the soil surface	Number of dead seedlings	（>=10cm）Number of seedlings missing	Average distance of seedling deficiency	Number of seedlings/m2	Number of germination but not inearthed/m2	No germination in soil/m2	No. of germination exposed on the soil surface/m2	Number of dead seedlings/m2	（>=10cm）Number of seedlings missing/m2	Average distance of seedling deficiency
	2017-2018	RT	R1	39.5	31.5	10.5	7.5	6.5	7	11.1429	158	126	42	30	26	28	11.1429
		RT	R2	41	31	9.5	7	5.5	5	13	164	124	38	28	22	20	13
		RT	R3	39	33	8.5	5.5	7	5	13.2	156	132	34	22	28	20	13.2
				39.8333	31.8333	9.5	6.66667	6.33333	5.66667	12.4476	159.333	127.333	38	26.6667	25.3333	22.6667	12.4476
		RCT	R1	52	21	9.5	6.5	5.5	3	11.3333	208	84	38	26	22	12	11.3333
		RCT	R2	53.5	19.5	8.5	7.5	4	3	13.6667	214	78	34	30	16	12	13.6667
		RCT	R3	50.5	21	10	6	6.5	3	11.3333	202	84	40	24	26	12	11.3333
				52	20.5	9.33333	6.66667	5.33333	3	12.1111	208	82	37.3333	26.6667	21.3333	12	12.1111
		PT	R1	51	22	9.5	6	5	1	11	204	88	38	24	20	4	11
		PT	R2	52.5	21.5	8	6	5.5	1	10	210	86	32	24	22	4	10
		PT	R3	50.5	21.5	11	5	6	1	11	202	86	44	20	24	4	11
				51.3333	21.6667	9.5	5.66667	5.5	1	10.6667	205.333	86.6667	38	22.6667	22	4	10.6667
		PCT	R1	61.5	11	9.5	7	5.5	0	0	246	44	38	28	22	0	0
		PCT	R2	62	14	8.5	4.5	5	0	0	248	56	34	18	20	0	0
		PCT	R3	61.5	12.5	8.5	5.5	3.5	0	0	246	50	34	22	14	0	0
				61.6667	12.5	8.83333	5.66667	4.66667	0	0	246.667	50	35.3333	22.6667	18.6667	0	0
	Year	Treatment	Repeat	Number of seedlings	Number of germination but not inearthed	No germination in soil	No. of germination exposed on the soil surface	Number of dead seedlings	（>=10cm） Number of seedlings missing	Average distance of seedling deficiency	Number of seedlings/m2	Number of germination but not inearthed/m2	No germination in soil/m2	No. of germination exposed on the soil surface/m2	Number of dead seedlings/m2	(>=10cm) Number of seedlings missing/m2	Average distance of seedling deficiency
	2017-2018	RT	R1	35.5	34.5	11	6.5	7	8	13.25	142	138	44	26	28	32	13.25
		RT	R2	37	34	11	7	7.5	8	13.25	148	136	44	28	30	32	13.25
		RT	R3	36.5	35	10.5	7	8.5	7	13	146	140	42	28	34	28	13
				36.3333	34.5	10.8333	6.83333	7.66667	7.66667	13.1667	145.333	138	43.3333	27.3333	30.6667	30.6667	13.1667
		RCT	R1	50	21.5	10	7	6.5	5	13.4	200	86	40	28	26	20	13.4
		RCT	R2	46.5	25	11	6	8	4	11	186	100	44	24	32	16	11
		RCT	R3	51	22	9.5	7	6	6	12.1667	204	88	38	28	24	24	12.1667
				49.1667	22.8333	10.1667	6.66667	6.83333	5	12.1889	196.667	91.3333	40.6667	26.6667	27.3333	20	12.1889
		PT	R1	48.5	26.5	9.5	5.5	6.5	2	10.5	194	106	38	22	26	8	10.5
		PT	R2	51.5	20.5	11.5	5.5	6	3	12	206	82	46	22	24	12	12
		PT	R3	49.5	23	9.5	6.5	6.5	3	11.6667	198	92	38	26	26	12	11.6667
				49.8333	23.3333	10.1667	5.83333	6.33333	2.66667	11.3889	199.333	93.3333	40.6667	23.3333	25.3333	10.6667	11.3889
		PCT	R1	61	14	8.5	6	5	0	0	244	56	34	24	20	0	0
		PCT	R2	60	15.5	9	7	6	0	0	240	62	36	28	24	0	0
		PCT	R3	59	14.5	10	5	6	0	0	236	58	40	20	24	0	0
				60	14.6667	9.16667	6	5.66667	0	0	240	58.6667	36.6667	24	22.6667	0	0
												0
												0

## Sheet: Table 2
	Table 2 Effects of different tillage methods on the seedling quality in winter wheat.
	Year	Treatment	Number of seedlings/m2	Number of germination but in soil/m2	Number of ungermination in soil/m2	Number of ungermination exposed on the soil surface/m2	Number of dead seedlings/m2	Number of seedlings missing(≥10cm)/m2	Average distance of seedling deficiency/cm
	2017-18
		RT	159.3 c	127.3 a	38.0 a	26.7 a	25.3 a	22.7 a	12.4 a
		RT+C	208.0 b	82.0 b	37.3 a	26.7 a	21.3 a	12.0 b	12.1 a
		PT	205.3 b	86.7 b	38.0 a	22.7 a	22.0 a	4.0 c	10.7 a
		PT+C	246.7 a	50.0 c	35.3 b	22.7 a	18.6 a	0.0 d	0.0 b
	2018-19
		RT	145.3 c	138.0 a	43.3 a	27.3 a	30.7 a	30.7 a	13.2 a
		RT+C	196.7 b	91.3 b	40.7 ab	26.7 a	27.3 ab	20.0 b	12.2 ab
		PT	199.3 b	93.3 b	40.7 ab	23.3 a	25.3 ab	10.7 c	11.4 b
		PT+C	240.0 a	58.7 c	36.7 b	24.0 a	22.7 b	0.0 d	0.0 c
	Analysis of variance
	F values	Y	NS	NS	*	NS	**	NS	NS
		T	**	**	NS	**	*	**	**
		C	**	**	NS	NS	NS	**	**
		Y*T	NS	NS	NS	NS	NS	NS	NS
		Y*C	NS	NS	NS	NS	NS	NS	NS
		T*C	NS	NS	NS	NS	NS	NS	**
		Y*T*C	NS	NS	NS	NS	NS	*	**
