# Supplementary material for: Improving wheat seedling quality through deep ploughing and soil compaction at sowing in lime concretion black soil
Source: PLoS One. 2023 Jul 11;18(7):e0288459. doi: 10.1371/journal.pone.0288459 (PMC10335653; doi:10.1371/journal.pone.0288459)
Supplement: S3 File — Comparisons of leaf area of seedlings under different tillage methods in 2017–18 and 2018–19 growing seasons are based on this dataset. (XLSX) [file pone.0288459.s003.xlsx]

## Sheet: Seed emergence dynamics
	Title: Comparisons of leaf area of seedlings under different tillage methods in 2017-18 and 2018-19 growing seasons.
	Year	Treatment	Repeat	8 days after sowing	9 days after sowing	10 days after sowing	11 days after sowing	12 days after sowing	13 days after sowing	14 days after sowing	15 days after sowing
	2017-18	RT	R1	0	0	9	41	93	117	128	139
		RT	R2	0	0	8	47	95	118	131	141
		RT	R3	0	0	9	48	93	118	128	143
				0	0	8.66667	45.3333	93.6667	117.667	129	141
		RCT	R1	0	10	64	123	185	191	191	191
		RCT	R2	0	8	60	119	187	190	190	190
		RCT	R3	0	7	54	119	183	191	191	191
				0	8.33333	59.3333	120.333	185	190.667	190.667	190.667
		PT	R1	0	41	75	117	157	183	197	197
		PT	R2	0	45	69	117	155	181	199	199
		PT	R3	0	41	74	119	159	181	201	201
				0	42.3333	72.6667	117.667	157	181.667	199	199
		PCT	R1	18	103	203	235	239	239	239	239
		PCT	R2	21	107	209	229	237	237	237	237
		PCT	R3	18	105	201	229	241	241	241	241
				19	105	204.333	231	239	239	239	239
	Year	Treatment	Repeat	8 days after sowing	9 days after sowing	10 days after sowing	11 days after sowing	12 days after sowing	13 days after sowing	14 days after sowing	15 days after sowing
	2018-19	RT	R1	0	17	58	118	142	159	159	159
		RT	R2	0	17	55	122	144	160	160	160
		RT	R3	0	16	59	126	145	160	160	160
				0	16.6667	57.3333	122	143.667	159.667	159.667	159.667
		RCT	R1	59	127	195	207	207	207	207	207
		RCT	R2	61	130	197	209	209	209	209	209
		RCT	R3	59	130	195	207	207	207	207	207
				59.6667	129	195.667	207.667	207.667	207.667	207.667	207.667
		PT	R1	0	61	117	166	193	204	204	204
		PT	R2	0	61	115	171	198	205	205	205
		PT	R3	0	62	119	173	197	204	204	204
				0	61.3333	117	170	196	204.333	204.333	204.333
		PCT	R1	98	221	239	245	245	245	245	245
		PCT	R2	99	215	237	243	243	243	243	243
		PCT	R3	98	217	239	247	247	247	247	247
				98.3333	217.667	238.333	245	245	245	245	245
