# Supplementary material for: Improving wheat seedling quality through deep ploughing and soil compaction at sowing in lime concretion black soil
Source: PLoS One. 2023 Jul 11;18(7):e0288459. doi: 10.1371/journal.pone.0288459 (PMC10335653; doi:10.1371/journal.pone.0288459)
Supplement: S4 File — ANOVA for the population size under different tillage treatments at the seedling stage in winter wheat is based on this dataset. (XLSX) [file pone.0288459.s004.xlsx]

## Sheet: Population size
	Title: Effects of different tillage methods on the population size and tillering rate of winter wheat in seedling stage
	Year	Treatment	Repeat	20 days after sowing		50 days after sowing		80 days after sowing
				Population size / (×104/hm2)	The number of tillers / (plant-1)	Population size / (×104/hm2)	The number of tillers / (plant-1)	Population size / (×104/hm2)	The number of tillers / (plant-1)
	2017-18	RT	R1	159	0	318.78	1.98	638.28	3.94
		RT	R2	162	0	315.57	2.01	628.84	3.98
		RT	R3	156	0	322.38	1.99	642.88	3.92
				159	0	318.91	1.99333	636.667	3.94667
		RCT	R1	212	0	424	2	800.47	3.83
		RCT	R2	209	0	422.1	2.01	818.68	3.88
		RCT	R3	211	0	420.09	2.01	810.6	3.86
				210.667	0	422.063	2.00667	809.917	3.85667
		PT	R1	203	0	404	2.02	791.84	3.92
		PT	R2	200	0	406.02	2.01	795.6	3.9
		PT	R3	201	0	410	2	786.05	3.95
				201.333	0	406.673	2.01	791.163	3.92333
		PCT	R1	247	0	498.48	2.01	956.16	3.84
		PCT	R2	251	0	502.5	2.01	959.76	3.87
		PCT	R3	248	0	502.98	2.02	967.2	3.9
				248.667	0	501.32	2.01333	961.04	3.87
	Year	Treatment	Repeat	20 days after sowing		50 days after sowing		80 days after sowing
				Population size / (×104/hm2)	The number of tillers / (plant-1)	Population size / (×104/hm2)	The number of tillers / (plant-1)	Population size / (×104/hm2)	The number of tillers / (plant-1)
	2018-19	RT	R1	147	0	298	2	584.6	3.95
		RT	R2	143	0	289.44	2.01	569.14	3.98
		RT	R3	148	0	292	2	569.42	4.01
				146	0	293.147	2.00333	574.387	3.98
		RCT	R1	194	0	387.93	2.01	752.64	3.92
		RCT	R2	195	0	385.82	2.02	754.65	3.87
		RCT	R3	192	0	391.88	2.02	754.66	3.89
				193.667	0	388.543	2.01667	753.983	3.89333
		PT	R1	195	0	402	2.01	778.12	3.97
		PT	R2	196	0	397.8	2.04	786.03	3.99
		PT	R3	202	0	397.94	2.02	804	4
				197.667	0	399.247	2.02333	789.383	3.98667
		PCT	R1	240	0	480.76	2.02	937.72	3.94
		PCT	R2	237	0	482.78	2.02	944.72	3.92
		PCT	R3	239	0	489.23	2.03	936.15	3.95
				238.667	0	484.257	2.02333	939.53	3.93667

## Sheet: Table 3
	Table 3 Effects of different tillage methods on the population size and tillering rate of winter wheat in seedling stage.
	Year	Treatment	20 days after sowing		50 days after sowing		80 days after sowing
			Population size / (×104/hm2)	The number of tillers / (plant-1)	Population size / (×104/hm2)	The number of tillers / (plant-1)	Population size / (×104/hm2)	The number of tillers / (plant-1)
	2017-18	RT	159.0 d	0 a	318.9 d	1.99 a	636.7 d	3.95 a
		RT+C	210.7 b	0 a	422.1 b	2.01 a	809.9 b	3.86 b
		PT	201.3 c	0 a	406.7 c	2.01 a	791.2 c	3.92 a
		PT+C	248.7 a	0 a	501.3 a	2.01 a	961.0 a	3.87 b
	2018-19	RT	146.0 c	0 a	293.1 d	2.00 b	574.4 d	3.98 a
		RT+C	193.7 b	0 a	388.5 c	2.02 ab	754.0 c	3.89 c
		PT	197.7 b	0 a	399.2 b	2.02 a	789.4 b	3.99 a
		PT+C	238.7 a	0 a	484.3 a	2.02 a	939.5 a	3.94 b
	Analysis of variance
	F values	Y	NS	NS	NS	*	NS	**
		T	**	**	**	**	**	**
		C	**	*	**	NS	**	NS
		Y*T	NS	NS	NS	NS	NS	NS
		Y*C	NS	NS	NS	NS	NS	NS
		T*C	NS	NS	NS	NS	NS	NS
		Y*T*C	NS	NS	*	NS	*	NS
