# Supplementary material for: Improving wheat seedling quality through deep ploughing and soil compaction at sowing in lime concretion black soil
Source: PLoS One. 2023 Jul 11;18(7):e0288459. doi: 10.1371/journal.pone.0288459 (PMC10335653; doi:10.1371/journal.pone.0288459)
Supplement: S5 File — Comparisons of leaf chlorophyll content (SPAD value) under different tillage methods at seedling stage in 2017–18 and 2018–19 growing seasons are based on this dataset. (XLSX) [file pone.0288459.s005.xlsx]

## Sheet: Chlorophyll content (SPAD value
	Title: Comparisons of leaf chlorophyll content (SPAD value) under different tillage methods at seedling stage in 2017-18 and 2018-19 growing seasons.
	Year	Treatment	Repeat	2nd leaf	3rd leaf	4th leaf	5th leaf	6th leaf
	2017-18	RT	R1	26.24	30.02	34.72	40.48	37.76
		RT	R2	26.18	29.38	35.42	40.62	37.84
		RT	R3	26.58	30.16	35.22	41.22	37.98
				26.3333	29.8533	35.12	40.7733	37.86
		RCT	R1	29.22	35.62	44.46	46.6	43.24
		RCT	R2	29.56	36.34	44.52	46.52	43.18
		RCT	R3	30.18	36.56	45.34	47.34	43.76
				29.6533	36.1733	44.7733	46.82	43.3933
		PT	R1	28.34	36.32	47.64	48.52	45.82
		PT	R2	30.74	37.32	47.58	48.78	45.24
		PT	R3	29.44	36.04	47.82	48.82	45.92
				29.5067	36.56	47.68	48.7067	45.66
		PCT	R1	30.14	40.76	51.64	50.04	46.38
		PCT	R2	29.88	41.38	52.46	51.06	46.42
		PCT	R3	30.06	40.02	52.72	51.28	46.68
				30.0267	40.72	52.2733	50.7933	46.4933
	Year	Treatment	Repeat	2nd leaf	3rd leaf	4th leaf	5th leaf	6th leaf
	2018-19	RT	R1	23.8	28.26	37.38	43.42	40.76
		RT	R2	23.84	28.38	37.38	44.08	41.54
		RT	R3	24.12	28.14	37.94	43.26	41.14
				23.92	28.26	37.5667	43.5867	41.1467
		RCT	R1	27.36	36.06	47.06	47.64	45.48
		RCT	R2	27.78	35.94	47.18	48.02	45.62
		RCT	R3	27.72	35.86	47.26	49.06	46.44
				27.62	35.9533	47.1667	48.24	45.8467
		PT	R1	28.02	36.44	49.18	51.76	48.08
		PT	R2	27.54	36.98	49.82	51.04	47.74
		PT	R3	27.58	37.38	50.06	50.78	48.02
				27.7133	36.9333	49.6867	51.1933	47.9467
		PCT	R1	29.16	41.84	54.22	51.96	48.94
		PCT	R2	29.38	42.08	54.08	52.48	48.66
		PCT	R3	28.94	41.36	54.36	52.86	48.82
				29.16	41.76	54.22	52.4333	48.8067
