# Supplementary material for: Improving wheat seedling quality through deep ploughing and soil compaction at sowing in lime concretion black soil
Source: PLoS One. 2023 Jul 11;18(7):e0288459. doi: 10.1371/journal.pone.0288459 (PMC10335653; doi:10.1371/journal.pone.0288459)
Supplement: S6 File — Comparisons of leaf area of seedlings under different tillage methods in 2017–18 and 2018–19 growing seasons are based on this dataset. (XLSX) [file pone.0288459.s006.xlsx]

## Sheet: Leaf area index
	Titel: Comparisons of leaf area of seedlings under different tillage methods in 2017-18 and 2018-19 growing seasons.
	Year	Treatment	Repeat	20 days after sowing	50 days after sowing	80 days after sowing
	2017-18	RT	R1	5.954	38.948	85.878
		RT	R2	5.954	38.92	85.892
		RT	R3	5.954	39.08	85.892
				5.954	38.9827	85.8873
		RCT	R1	6.71	41.028	87.948
		RCT	R2	6.704	41.054	88.02
		RCT	R3	6.704	41.036	87.938
				6.706	41.0393	87.9687
		PT	R1	7.91	44.45	95.59
		PT	R2	7.928	44.622	95.386
		PT	R3	7.928	44.524	95.684
				7.922	44.532	95.5533
		PCT	R1	8.666	47.042	98.872
		PCT	R2	8.628	46.83	98.928
		PCT	R3	8.628	47.034	98.99
				8.64067	46.9687	98.93
	Year	Treatment	Repeat	20 days after sowing	50 days after sowing	80 days after sowing
	2018-19	RT	R1	6.632	40.67	89.672
		RT	R2	6.622	40.43	89.628
		RT	R3	6.5424	40.848	92.338
				6.5988	40.6493	90.546
		RCT	R1	7.434	43.308	92.306
		RCT	R2	7.494	43.314	92.408
		RCT	R3	7.4628	43.518	101.914
				7.4636	43.38	95.5427
		PT	R1	8.8326	46.544	101.786
		PT	R2	8.838	46.406	101.854
		PT	R3	8.82	49.418	105.824
				8.8302	47.456	103.155
		PCT	R1	9.436	49.45	106.024
		PCT	R2	9.396	49.35	106.27
		PCT	R3	9.404	49.546	98.99
				9.412	49.4487	103.761
