# Supplementary material for: Improving wheat seedling quality through deep ploughing and soil compaction at sowing in lime concretion black soil
Source: PLoS One. 2023 Jul 11;18(7):e0288459. doi: 10.1371/journal.pone.0288459 (PMC10335653; doi:10.1371/journal.pone.0288459)
Supplement: S7 File — ANOVA for shoot and root growth among different tillage treatments at over-wintering stage in winter wheat is based on this dataset. (XLSX) [file pone.0288459.s007.xlsx]

## Sheet: Shoot and root growth
	Title: Effects of different tillage treatments on shoot and root growth of winter wheat at over-wintering stage.
	Year	Treatment	Repeat	Population size (×104 / hm2)	Plant height / cm	Dry weight / (g plant-1)	Root number / plant-1	Root length / cm	Root dry weight / (g plant-1)
	2017-2018	RT	R1	1066	23.66	0.67702	14.6	15.82	0.11918
		RT	R2	1086	23.66	0.67718	14.6	15.9	0.11916
		RT	R3	1090	23.6	0.6777	14.8	15.92	0.11938
				1080.67	23.64	0.6773	14.6667	15.88	0.11924
		RCT	R1	1468	24.82	0.69316	15	17.16	0.12202
		RCT	R2	1470	24.86	0.69368	15	17.14	0.12214
		RCT	R3	1414	24.84	0.6931	15	17.08	0.12202
				1450.67	24.84	0.693313	15	17.1267	0.12206
		PT	R1	1428	27.74	0.75354	15	18.56	0.13266
		PT	R2	1480	27.64	0.75192	15	18.52	0.13236
		PT	R3	1428	27.76	0.7543	15	18.62	0.13276
				1445.33	27.7133	0.753253	15	18.5667	0.132593
		PCT	R1	1732	28.96	0.77942	15	19.96	0.1372
		PCT	R2	1784	28.96	0.77984	15	19.98	0.13728
		PCT	R3	1774	29.02	0.78034	15	20.14	0.13736
				1763.33	28.98	0.779867	15	20.0267	0.13728
	Year	Treatment	Repeat	Population size (×104 / hm2)	Plant height / cm	Dry weight / (g plant-1)	Root number / plant-1	Root length / cm	Root dry weight / (g plant-1)
	2018-2019	RT	R1	1042	25.4	0.70604	14.8	16.92	0.12422
		RT	R2	1050	25.48	0.70674	14.8	16.98	0.12438
		RT	R3	998	25.38	0.70648	14.6	16.84	0.12432
				1030	25.42	0.70642	14.7333	16.9133	0.124307
		RCT	R1	1370	26.56	0.72792	15	17.78	0.12812
		RCT	R2	1376	26.54	0.72762	15	17.72	0.12806
		RCT	R3	1384	26.68	0.72846	15	17.84	0.12822
				1376.67	26.5933	0.728	15	17.78	0.128133
		PT	R1	1458	29.26	0.8034	15	20.52	0.14138
		PT	R2	1468	29.12	0.80238	15	20.18	0.14122
		PT	R3	1446	29.16	0.80292	15	20.42	0.14134
				1457.33	29.18	0.8029	15	20.3733	0.141313
		PCT	R1	1726	30.62	0.83426	15	21.72	0.14682
		PCT	R2	1794	30.72	0.8358	15	21.82	0.1471
		PCT	R3	1798	30.84	0.83774	15.2	21.92	0.14742
				1772.67	30.7267	0.835933	15.0667	21.82	0.147113

## Sheet: Table 4
	Table 4 ANOVA for shoot and root growth among different tillage treatments at over-wintering stage in winter wheat.
	Year	Treatment	Population size (×104 / hm2)	Plant height / cm	Dry weight / (g plant-1)	Root number / plant-1	Root length / cm	Root dry weight / (g plant-1)
	2017/2018
		RT	1080.7 c	23.6 d	0.677 d	14.7 b	15.9 d	0.119 b
		RT+C	1450.7 b	24.8 c	0.693 c	15.0 a	17.1 c	0.122 b
		PT	1445.3 b	27.7 b	0.753 b	15.0 a	18.6 b	0.133 a
		PT+C	1763.3 a	29.0 a	0.780 a	15.0 a	20.0 a	0.137 a
	2018/2019
		RT	1030.0 d	25.4 d	0.706 d	14.7 b	16.9 d	0.124 b
		RT+C	1376.7 c	26.6 c	0.728 c	15.0 a	17.8 c	0.128 b
		PT	1457.3 b	29.2 b	0.803 b	15.0 a	20.4 b	0.141 a
		PT+C	1772.7 a	30.7 a	0.836 a	15.1 a	21.8 a	0.147 a
	Analysis of variance
	F values	Y	NS	NS	*	NS	NS	NS
		T	**	**	**	**	**	**
		C	**	NS	NS	**	NS	NS
		Y*T	NS	NS	NS	NS	NS	NS
		Y*C	NS	NS	NS	NS	NS	NS
		T*C	NS	NS	NS	**	NS	*
		Y*T*C	*	**	**	**	**	**
