# Supplementary material for: Improving wheat seedling quality through deep ploughing and soil compaction at sowing in lime concretion black soil
Source: PLoS One. 2023 Jul 11;18(7):e0288459. doi: 10.1371/journal.pone.0288459 (PMC10335653; doi:10.1371/journal.pone.0288459)
Supplement: S8 File — ANOVA for grain yield and yield components among different tillage treatments in winter wheat is based on this dataset. (XLSX) [file pone.0288459.s008.xlsx]

## Sheet: Grain yield
	Title: Effects of different tillage treatments on grain yield and yield components of winter wheat.
	Year	Treatment	Repeat	Grain yield / (667m-2)	Grain yield / (kg hm-2)	Spike number / (667m2)	Spike number / (104×hm2)	Grain number / (spike-1)	Thousand grain weight / (g)
	2017-2018	RT	R1	448.04	6720.6	378189	567.284	29.14	40.66
		RT	R2	450.83	6762.45	369385	554.077	29.96	40.74
		RT	R3	456.09	6841.35	376455	564.683	29.49	41.08
				451.653	6774.8	374676	562.014	29.53	40.8267
		RCT	R1	481.13	7216.95	442488	663.732	27.78	39.14
		RCT	R2	472.12	7081.8	430082	645.123	28.16	38.98
		RCT	R3	476.65	7149.75	434217	651.326	28.24	38.87
				476.633	7149.5	435596	653.394	28.06	38.9967
		PT	R1	493.64	7404.6	430149	645.223	28.28	40.58
		PT	R2	501.59	7523.85	441221	661.832	28.89	39.85
		PT	R3	504.59	7568.85	434190	651.285	28.61	40.62
				499.94	7499.1	435187	652.78	28.5933	40.35
		PCT	R1	526.14	7892.1	483015	724.523	28.27	38.53
		PCT	R2	528.69	7930.35	486910	730.365	27.99	38.79
		PCT	R3	526.77	7901.55	485743	728.615	28.2	38.46
				527.2	7908	485223	727.834	28.1533	38.5933
	Year	Treatment	Repeat	Grain yield / (667m-2)	Grain yield / (kg hm-2)	Spike number / (667m2)	Spike number / (104×hm2)	Grain number / (spike-1)	Thousand grain weight / (g)
	2018-2019	RT	R1	499.47	7492.05	364982	547.473	30.56	44.78
		RT	R2	504.67	7570.05	370152	555.228	31.05	43.91
		RT	R3	511.81	7677.15	380190	570.285	30.15	44.65
				505.317	7579.75	371775	557.662	30.5867	44.4467
		RCT	R1	531.56	7973.4	423911	635.866	29.7	42.22
		RCT	R2	541.41	8121.15	427013	640.519	29.7	42.69
		RCT	R3	537.17	8057.55	429880	644.82	29.23	42.75
				536.713	8050.7	426935	640.402	29.5433	42.5533
		PT	R1	563.47	8452.05	429215	643.822	29.87	43.95
		PT	R2	560.18	8402.7	435416	653.124	29.16	44.12
		PT	R3	556.46	8346.9	431149	646.723	29.42	43.87
				560.037	8400.55	431927	647.89	29.4833	43.98
		PCT	R1	585.38	8780.7	482242	723.363	28.69	42.31
		PCT	R2	584.34	8765.1	484567	726.851	28.96	41.64
		PCT	R3	588.72	8830.8	489246	733.869	28.94	41.58
				586.147	8792.2	485352	728.028	28.8633	41.8433

## Sheet: Table 5
	Table 5 Effects of different tillage treatments on grain yield and yield components of winter wheat.
	Year	Treatment	Grain yield / (kg hm-2)	Spike number /(104×hm2)	Grain number / (spike-1)	Thousand grain weight / (g)
	2017-18	RT	6774.8 d	562.0 c	29.5 a	40.8 a
		RT+C	7149.5 c	653.4 b	28.1 b	39.0 b
		PT	7499.1 b	652.8 b	28.6 b	40.4 a
		PT+C	7908.0 a	727.8 a	28.2 b	38.6 c
	2018-19	RT	7579.8 d	557.7 c	30.6 a	44.4 a
		RT+C	8050.7 c	640.4 b	29.5 b	42.6 b
		PT	8400.6 b	647.9 b	29.5 b	44.0 a
		PT+C	8792.2 a	728.0 a	28.9 b	41.8 c
	Analysis of variance
	F values	Y	**	NS	**	**
		T	**	**	NS	NS
		C	NS	**	**	*
		Y*T	NS	NS	NS	NS
		Y*C	NS	NS	NS	NS
		T*C	NS	NS	NS	NS
		Y*T*C	NS	NS	*	NS
